# Supplementary material for: Sorghum (Sorghum bicolor L. Moench) Gluten-Free Bread: The Effect of Milling Conditions on the Technological Properties and In Vitro Bioaccessibility of Polyphenols and Minerals
Source: Foods. 2023 Aug 12;12(16):3030. doi: 10.3390/foods12163030 (PMC10453239; doi:10.3390/foods12163030)
Supplement: Supplementary file 1 [file foods-12-03030-s001.zip]

Archive with 1 entries (1 files):
- foods-2529699-supplementary.pdf
